# Supplementary material for: Population Genomics of Commercial Fish Sebastes schlegelii of the Bohai and Yellow Seas (China) Using a Large SNP Panel from GBS
Source: Genes (Basel). 2024 Apr 24;15(5):534. doi: 10.3390/genes15050534 (PMC11121270; doi:10.3390/genes15050534)
Supplement: Supplementary file 1 [file genes-15-00534-s001.zip]

Archive with 1 entries (1 files):
- genes-2944590-supplementary.pdf
